# Supplementary material for: A seven-million-year hornblende mineral record from the central Chinese Loess Plateau
Source: Sci Rep. 2017 May 24;7:2382. doi: 10.1038/s41598-017-02400-0 (PMC5443836; doi:10.1038/s41598-017-02400-0)
Supplement: Supplementary file 2 — Dataset 1D [file 41598_2017_2400_MOESM2_ESM.xls]

## Sheet: Sheet1
Suppl. Dataset Twenty-three species of lithogenic minerals generated using Mineral Liberation Analysis.
	Sampling layer		Plagioclase sub-species									Nine species in the heavy mineral assemblage										Oxides minerals
Age/Ma	Lithology	Quartz	Albite	Oligoclase	Andesine	Labradorite	Bytownite	Orthoclase	Mica	Chlorite		Hornblende	Epidote	Titanite	Rutile	Garnet	Zoisite	Schorl	Zircon	Apatite		Magnetite	Ti_Magnetite	Iron oxide	Ilmenite	Pyrite	Others	Total
0.0225	L1	50.19	15.33	5.05	1.21	0.81	0.03	7.48	7.02	4.06		2.54	1.3	0.35	0.43	0.41	0.14	0.17	0.09	0		0.19	0.12	0.77	0.17	0.01	2.14	100
0.1238	S1	55.87	15.92	2.71	0.69	0.43	0.01	8.97	5.76	2.05		1.9	1.06	0.39	0.71	0.28	0.11	0.2	0.09	0		0.34	0.02	0.77	0.44	0.01	1.28	100
0.14	L2	54.88	16.17	4.37	1.54	0.66	0.02	8.56	5.09	1.96		1.59	1.07	0.31	0.18	0.11	0.12	0.07	0.07	0		0.15	0.07	0.49	0.14	0	2.37	100
0.1914	L2	53.9	15.1	4.08	1.46	0.73	0.02	7.36	5.75	2.87		2.02	1.3	0.37	0.35	0.2	0.13	0.15	0.1	0.12		0.15	0.08	0.74	0.23	0	2.78	100
0.21	S2	60.44	15.74	3.52	1.05	0.32	0.01	7.77	3.56	1.44		1.35	1.08	0.37	0.31	0.13	0.11	0.14	0.11	0		0.1	0.13	0.53	0.16	0	1.6	100
0.267	L3	53.38	15.62	3.87	1.3	0.45	0.01	7.53	6.7	4.27		1.35	1.07	0.32	0.36	0.11	0.08	0.21	0.06	0.02		0.09	0.11	0.39	0.18	0	2.51	100
0.329	S3	57.87	16.02	3.48	0.98	0.25	0	7.39	4.51	1.72		0.98	1.16	0.28	0.36	0.05	0.04	0.08	0.11	0.13		0.1	0.11	1.39	0.16	0	2.84	100
0.3437	L4	57.26	16.02	3.63	1.14	0.51	0	7.67	4.8	2.14		1.34	0.95	0.33	0.26	0.1	0.11	0.14	0.02	0		0.11	0.08	0.72	0.1	0	2.57	100
0.363	L4	52.85	15.72	3.27	1.1	0.5	0.01	6.62	7.97	4.18		1.05	1.16	0.46	0.53	0.08	0.1	0.07	0.1	0.1		0.16	0.15	0.93	0.2	0	2.66	100
0.4111	S4	61.66	15.18	3.35	0.84	0.35	0	7.85	4.19	1.15		0.95	0.93	0.29	0.33	0.12	0.08	0.12	0.1	0		0.05	0.04	0.43	0.13	0	1.86	100
0.4243	S4	60.3	15.46	3.32	0.75	0.37	0.01	7.5	4.28	1.92		1.01	1.04	0.38	0.27	0.17	0.12	0.17	0.07	0.01		0.11	0.09	0.44	0.12	0	2.07	100
0.4374	L5	57.95	14.73	3.73	0.84	0.45	0.01	8.15	6.2	1.63		0.85	0.93	0.29	0.36	0.1	0.13	0.14	0.04	0		0.08	0.08	0.71	0.15	0	2.47	100
0.4604	L5	54.31	15.33	3.52	1.08	0.36	0.01	6.52	7.7	3.78		1.07	1.08	0.34	0.32	0.12	0.11	0.17	0.1	0.06		0.09	0.09	0.7	0.18	0	2.94	100
0.488	S5-1	61.86	14.01	2.59	0.34	0.14	0.02	7.45	5.67	2.52		0.72	1.04	0.27	0.52	0.14	0.13	0.24	0.08	0.01		0.12	0.04	0.61	0.12	0	1.35	100
0.5518	S5LL1	55.54	15.43	2.67	0.7	0.17	0.02	7.21	8.31	3.38		0.84	0.88	0.4	0.46	0.19	0.17	0.2	0.04	0		0.14	0.12	0.71	0.25	0	2.17	100
0.6133	S5-3	58.01	15.15	3.79	0.93	0.36	0	8.09	5.55	1.48		0.8	1.13	0.38	0.29	0.1	0.12	0.11	0.09	0		0.12	0.11	0.82	0.12	0	2.45	100
0.6267	L6	58.25	14.64	3.7	1.13	0.77	0	7.75	5.22	1.53		0.99	1.3	0.41	0.32	0.1	0.12	0.09	0.09	0		0.11	0.14	0.78	0.16	0	2.37	100
0.685	S6	53.92	15.71	3.42	1.01	0.27	0.02	7.44	6.39	2.43		0.72	0.85	0.41	0.64	0.17	0.08	0.09	0.08	0.16		0.11	0.06	2.4	0.18	0	3.45	100
0.7147	L7	56.39	15.17	3.47	0.91	0.35	0	7.35	7.13	2.51		0.98	0.97	0.34	0.24	0.1	0.1	0.17	0.07	0		0.08	0.09	0.59	0.18	0	2.8	100
0.757	L7	61.75	14.87	3.06	0.78	0.25	0.02	7.82	3.99	1.07		0.71	1.12	0.38	0.42	0.13	0.11	0.11	0.08	0.01		0.11	0.11	0.77	0.2		2.13	100
0.786	S7	61.27	15.28	2.83	0.72	0.31	0	8.16	4.91	1.17		0.75	0.9	0.34	0.19	0.06	0.1	0.29	0.04	0		0.05	0.05	0.35	0.12	0	2.06	100
0.862	S8	60.28	14.79	3.07	0.69	0.21	0.02	7.2	5.29	1.74		0.66	1.11	0.41	0.26	0.11	0.13	0.1	0.06	0.06		0.18	0.07	0.82	0.19	0	2.53	100
0.8806	L9	56.21	14.74	3.51	0.81	0.24	0.01	7.54	6.34	3.36		0.96	1.1	0.4	0.29	0.1	0.1	0.11	0.08	0.05		0.13	0.09	0.85	0.19	0	2.84	100
0.956	S9	62.45	14.52	3.04	0.78	0.27	0	8.11	4.63	0.99		0.52	0.97	0.3	0.29	0.14	0.1	0.11	0.03	0		0.11	0.11	0.56	0.12	0	1.92	100
1.022	S10	61.09	14.71	2.9	0.58	0.2	0.02	7.21	5.51	1.69		0.55	0.98	0.34	0.3	0.08	0.1	0.16	0.09	0.02		0.08	0.13	0.69	0.09	0	2.45	100
1.044	L11	58.59	15.37	2.88	0.52	0.15	0.01	7.58	5.94	2.55		0.52	1.05	0.26	0.34	0.13	0.1	0.1	0.1	0.09		0.09	0.09	0.92	0.15	0	2.43	100
1.0606	S11	62.78	14.51	2.84	0.41	0.12	0	7.59	4.49	1.14		0.23	0.78	0.39	0.27	0.09	0.1	0.1	0.08	0		0.17	0.08	0.58	0.12	0	3.08	100
1.069	L12	64.39	13.94	2.54	0.64	0.25	0.01	7.71	4.7	0.92		0.5	0.99	0.29	0.32	0.1	0.09	0.11	0.01	0		0.07	0.08	0.54	0.12	0	1.63	100
1.1328	L13	57.64	14.22	2.99	0.82	0.26	0	7.39	7.88	2.76		0.68	0.95	0.29	0.25	0.12	0.09	0.11	0.04	0		0.06	0.06	0.6	0.1	0	2.65	100
1.1805	S13	63.8	13.19	2.24	0.49	0.11	0	8.02	4.84	1.27		0.36	0.99	0.26	0.25	0.12	0.12	0.08	0.04	0		0.07	0.11	0.74	0.21	0	2.7	100
1.2	L14	62.09	14.58	2.47	0.52	0.28	0	7.8	5.46	1.41		0.4	0.96	0.33	0.3	0.07	0.1	0.12	0.07	0		0.08	0.13	0.74	0.07	0	2.01	100
1.2303	S14	57.64	16.04	2.63	0.37	0.08	0.03	6.68	7.48	3.48		0.42	1.1	0.3	0.36	0.07	0.15	0.38	0.03	0		0.18	0.04	0.85	0.08	0	1.6	100
1.238	S14	63.51	14.44	2.42	0.48	0.1	0	8.26	4.02	1.05		0.51	1	0.28	0.25	0.11	0.13	0.13	0.09	0		0.09	0.09	0.71	0.15	0	2.18	100
1.2605	L15	57.78	14.55	2.36	0.5	0.15	0.03	7.04	7.18	3.62		0.88	0.99	0.4	0.42	0.16	0.08	0.19	0.1	0		0.14	0.07	1.19	0.09	0	2.07	100
1.27	L15	63.46	15.05	2.81	0.79	0.29	0	8.37	2.89	0.67		0.85	1.18	0.33	0.28	0.11	0.09	0.11	0.11	0		0.12	0.09	0.6	0.14	0	1.62	100
1.32	S15	60.11	15.05	3.05	0.46	0.21	0	7.44	6	1.61		0.42	1	0.34	0.26	0.08	0.1	0.18	0.07	0		0.08	0.09	0.72	0.1	0	2.6	100
1.3382	L16	59.3	15.27	3.08	0.56	0.25	0	8.12	6.07	2.12		0.47	0.83	0.29	0.24	0.11	0.11	0.05	0.06	0		0.08	0.09	0.75	0.06	0	2.12	100
1.3869	S17	58.66	14.84	2.66	0.58	0.16	0	7.1	7.79	2.33		0.29	0.85	0.3	0.34	0.07	0.08	0.12	0.07	0		0.06	0.08	0.88	0.08	0	2.6	100
1.4054	L18	59.22	15.11	2.74	0.47	0.22	0	7.64	6.42	2.21		0.49	1	0.36	0.29	0.1	0.14	0.12	0.05	0		0.07	0.09	0.76	0.21	0	2.26	100
1.4425	S19	62.93	14.77	2.48	0.42	0.16	0.01	7.58	4.51	1.32		0.28	1.11	0.36	0.36	0.12	0.14	0.13	0.06	0.07		0.12	0.1	0.74	0.15	0	2.07	100
1.4629	L20	58.87	15.79	2.54	0.62	0.2	0.02	6.73	6.01	2.93		0.43	0.97	0.31	0.3	0.11	0.09	0.13	0.07	0.09		0.13	0.07	0.94	0.15	0	2.52	100
1.605	S22	62.7	14.31	2.24	0.35	0.09	0.03	8.31	3.79	1.45		0.19	1.12	0.6	0.53	0.06	0.11	0.15	0.12	0.16		0.1	0.08	1.37	0.18	0	1.93	100
1.654	L23	55.45	15.4	2.61	0.65	0.19	0.01	7.05	7.31	3.54		0.3	0.98	0.57	0.42	0.07	0.09	0.11	0.08	0.26		0.15	0.17	1.53	0.16	0	2.9	100
1.8366	S25	66.6	14.32	2.18	0.38	0.2	0	7.48	3.27	0.73		0.13	1.02	0.22	0.27	0.1	0.14	0.17	0.05	0		0.11	0.11	0.6	0.15	0	1.75	100
1.8624	L26	64.67	14.63	2.42	0.45	0.15	0	7.84	3.58	1.24		0.22	0.95	0.3	0.24	0.07	0.08	0.1	0.05	0		0.06	0.06	0.54	0.19	0	2.12	100
1.9527	S26	64.22	14.71	2.17	0.38	0.07	0.01	6.73	4.19	2.69		0.12	0.87	0.27	0.26	0.04	0.14	0.07	0.09	0.04		0.07	0.12	0.81	0.1	0	1.75	100
1.9942	L27	58.99	15.4	3.1	0.59	0.18	0.01	6.64	5.77	3.03		0.13	1.01	0.23	0.25	0.14	0.13	0.11	0.05	0.01		0.14	0.16	0.9	0.11	0	2.91	100
2.0403	S27	63.3	14.24	2.55	0.43	0.09	0.01	8.14	4.51	1.44		0.15	1.01	0.32	0.3	0.07	0.12	0.11	0.08	0		0.07	0.09	0.56	0.2	0	2.16	100
2.0781	L28	61.65	14.93	2.44	0.41	0.15	0	7.19	5.01	2.59		0.24	1.07	0.44	0.27	0.07	0.1	0.11	0.09	0		0.07	0.09	0.78	0.1	0	2.2	100
2.141	S28	60.78	15.13	2.1	0.35	0.09	0.04	7.02	6.33	2.15		0.11	0.79	0.38	0.46	0.04	0.08	0.16	0.07	0.09		0.16	0.1	1.32	0.19	0	2.07	100
2.166	L29	58.36	15.96	2.91	0.49	0.14	0.02	6.43	6.45	3.76		0.25	0.83	0.26	0.3	0.07	0.1	0.04	0.06	0.01		0.13	0.1	0.9	0.2	0	2.22	100
2.2091	S29	64.32	15.34	2.65	0.34	0.11	0	6.96	3.41	1.28		0.09	1.15	0.33	0.34	0.11	0.15	0.14	0.12	0		0.11	0.12	0.73	0.27	0	1.88	100
2.2379	L30	62.68	15.27	2.41	0.34	0.14	0	6.9	4.64	1.97		0.15	1.02	0.33	0.34	0.09	0.12	0.14	0.11	0		0.11	0.17	0.84	0.21	0	2.01	100
2.3385	S31	64.38	15.23	2.13	0.34	0.06	0.01	7.43	3.72	1.58		0.11	0.86	0.26	0.39	0.11	0.11	0.1	0.05	0.04		0.15	0.1	0.85	0.16	0	1.81	100
2.3673	L32	58.63	15.88	2.7	0.49	0.2	0.02	7.06	5.66	3.52		0.25	1.01	0.34	0.38	0.15	0.14	0.19	0.05	0.08		0.13	0.07	0.79	0.16	0	2.1	100
2.5381	S32	56.63	15.64	2.04	0.28	0.08	0.01	5.98	8.7	5.36		0.19	0.71	0.37	0.46	0.1	0.11	0.15	0.04	0		0.18	0.12	0.87	0.17	0	1.77	100
2.5993	L33	57.54	15.54	1.82	0.34	0.09	0.02	7.59	6.73	4.27		0.22	0.94	0.3	0.46	0.12	0.14	0.24	0.04	0		0.08	0.1	1.26	0.13	0	2.01	100
2.688	2.75Ma	63.97	13.97	1.91	0.26	0.09	0.01	7.16	4.2	2.59		0.12	1.06	0.39	0.36	0.13	0.13	0.15	0.1	0.03		0.12	0.17	0.81	0.17	0	2.06	100
2.726	2.80Ma	60.92	14.76	2.03	0.2	0.05	0.01	6.39	6.11	4.24		0.12	0.9	0.43	0.47	0.08	0.08	0.2	0.05	0		0.09	0.07	0.97	0.13	0	1.69	100
2.749	2.83Ma	69.76	13.07	1.66	0.19	0.05	0.01	7.47	2.05	1.01		0.09	1.09	0.35	0.51	0.04	0.09	0.11	0.15	0.05		0.09	0.17	0.65	0.06	0	1.25	100
2.933	3.0Ma	63.73	13.56	1.63	0.33	0.05	0.01	8.03	4.2	2.21		0.1	0.96	0.68	0.51	0.06	0.08	0.08	0.1	0.09		0.12	0.09	1.38	0.17	0	1.84	100
3.394	3.25Ma	67.69	13.57	1.89	0.19	0.04	0.01	7.96	2.09	1.33		0.11	1.21	0.35	0.36	0.07	0.13	0.15	0.09	0.02		0.15	0.14	0.67	0.14	0	1.62	100
3.835	3.8Ma	68.82	13.6	1.81	0.16	0.09	0.01	8.1	1.46	1.07		0.07	1.12	0.32	0.36	0.09	0.13	0.12	0.1	0		0.16	0.17	0.57	0.14	0	1.54	100
3.97	3.9Ma	69.11	12.77	1.73	0.23	0.06	0	8.15	1.88	1.13		0.1	1.18	0.33	0.32	0.11	0.12	0.09	0.07	0		0.11	0.1	0.54	0.19	0	1.68	100
4.047	4.0Ma	65.73	13.21	1.56	0.3	0.05	0.04	7.55	3.51	2.05		0.05	1.24	0.41	0.41	0.09	0.13	0.14	0.1	0.04		0.09	0.15	1.22	0.12	0	1.78	100
4.514	4.3Ma	72.11	12.07	1.3	0.16	0.04	0	7.78	1.23	0.56		0.11	1.06	0.25	0.3	0.13	0.15	0.15	0.13	0.01		0.18	0.16	0.65	0.14	0	1.26	100
4.798	4.7Ma	65.59	14.52	1.77	0.42	0.04	0.02	6.74	3.94	1.99		0.04	0.84	0.44	0.41	0.04	0.14	0.17	0.06	0.03		0.08	0.06	0.77	0.22	0	1.65	100
5.089	5.1Ma	68.01	12.46	1.46	0.2	0.01	0.01	7.8	2.87	1.47		0.04	1.28	0.59	0.63	0.08	0.11	0.09	0.04	0		0.15	0.17	0.63	0.25	0	1.66	100
5.549	5.5Ma	66.52	13.71	1.47	0.14	0.03	0	8.41	2.56	1.61		0.01	1.23	0.32	0.39	0.1	0.11	0.13	0.12	0		0.17	0.18	0.72	0.21	0	1.82	100
6.016	5.9Ma	67.55	13.39	1.44	0.13	0.01	0.01	8.18	2.71	1.76		0.08	0.98	0.26	0.3	0.07	0.03	0.08	0.05	0		0.11	0.16	0.64	0.18	0	1.89	100
6.264	6.5Ma	66.11	12.74	1.47	0.2	0.04	0.01	7.91	3.99	2.84		0.05	1.17	0.37	0.41	0.08	0.11	0.06	0.04	0.01		0.15	0.07	0.6	0.13	0	1.42	100
6.905	6.8Ma	64.1	13.63	1.29	0.13	0.04	0	8.05	4.1	3.57		0.04	1.07	0.28	0.3	0.14	0.13	0.17	0.06	0		0.19	0.06	0.77	0.18	0	1.67	100
